# Supplementary material for: Severe Post-COVID-19 Condition after Mild Infection: Physical and Mental Health Eight Months Post Infection: A Cross-Sectional Study
Source: Int J Environ Res Public Health. 2023 Dec 22;21(1):21. doi: 10.3390/ijerph21010021 (PMC10815598; doi:10.3390/ijerph21010021)
Supplement: Supplementary file 1 [file ijerph-21-00021-s001.zip]

Archive with 1 entries (1 files):
- ijerph-2684264-supplementary.pdf
